# Supplementary material for: TP53 Mutation as a Prognostic and Predictive Marker in Sarcoma: Pooled Analysis of MOSCATO and ProfiLER Precision Medicine Trials
Source: Cancers (Basel). 2021 Jul 5;13(13):3362. doi: 10.3390/cancers13133362 (PMC8268242; doi:10.3390/cancers13133362)
Supplement: Supplementary file 1 [file cancers-13-03362-s001.zip]

Archive with 1 entries (1 files):
- cancers-1272184-supplementary.pdf
